# Supplementary material for: Hybrid Bis-Histidine Phenanthroline-Based Ligands to Lessen Aβ-Bound Cu ROS Production: An Illustration of Cu(I) Significance
Source: Molecules. 2021 Dec 16;26(24):7630. doi: 10.3390/molecules26247630 (PMC8707446; doi:10.3390/molecules26247630)
Supplement: Supplementary file 1 [file molecules-26-07630-s001.zip]

Archive with 1 entries (1 files):
- molecules-1508821-supplementary.pdf
